# Supplementary material for: Use of Melatonin and/on Ramelteon for the Treatment of Insomnia in Older Adults: A Systematic Review and Meta-Analysis
Source: J Clin Med. 2022 Aug 31;11(17):5138. doi: 10.3390/jcm11175138 (PMC9456584; doi:10.3390/jcm11175138)
Supplement: Supplementary file 1 [file jcm-11-05138-s001.zip]

Archive with 1 entries (1 files):
- jcm-1850971-supplementary.pdf
